# Supplementary material for: Decreased Expression of Cytotoxic Proteins in Decidual CD8+ T Cells in Preeclampsia
Source: Biology (Basel). 2021 Oct 13;10(10):1037. doi: 10.3390/biology10101037 (PMC8533461; doi:10.3390/biology10101037)
Supplement: Supplementary file 1 [file biology-10-01037-s001.zip]

Archive with 1 entries (1 files):
- biology-1383522-supplementary.pdf
